# Supplementary material for: Discrepancies between the Spatial Distribution of Cancer Incidence and Mortality as an Indicator of Unmet Needs in Cancer Prevention and/or Treatment in Hungary
Source: Cancers (Basel). 2024 Aug 22;16(16):2917. doi: 10.3390/cancers16162917 (PMC11353249; doi:10.3390/cancers16162917)
Supplement: Supplementary file 1 [file cancers-16-02917-s001.zip]

Archive with 1 entries (1 files):
- cancers-3116887-supplementary.pdf
